# Supplementary material for: SDRF2GRAPH – a visualization tool of a spreadsheet-based description of experimental processes
Source: BMC Bioinformatics. 2009 May 7;10:133. doi: 10.1186/1471-2105-10-133 (PMC2689195; doi:10.1186/1471-2105-10-133)
Supplement: Additional file 2 — An SDRF file for FANTOM4 data. an SDRF file for the FANTOM4 data. [file 1471-2105-10-133-S2.xlsx]

## Sheet: IDF
Investigation Title	The transcriptional network that controls growth arrest and differentiation in a human myeloid leukemia cell line
Investigation Description	We analyzed transcriptional control in the human monocytic cell line THP-1 throughout a time course of differentiation. A new deep sequencing technology (deepCAGE) together with microarray analysis provided an integrated picture of promoter (deepCAGE) and mRNA expression over time. Comparative genomic regulatory site prediction and modeling the activities of regulatory motifs through time identif…
Experimental Design	development_or_differentiation_design	cellular_modification_design
Experimental Factor Name	hours after PMA stimulation	siRNA target
Experimental Factor Term Source REF	MO	MO
Person Last Name	The FANTOM Consortium	Omics Science Center, RIKEN Yokohama Institute Yokohama Institute
Person Email	fantom-help at gsc.riken.jp	rgscerg at gsc.riken.jp
Person Phone		tel:+81-45-503-9222
Person Address		1-7-22 Suehiro-cho, Tsurumi-ku, Yokohama City, Kanagawa, 230-0045, Japan
Quality Control Type	biological_replicate;technical_replicate
Quality Control Term Source REF	MO
Replicate Type	biological_replicate;technical_replicate
Replicate Term Source REF	MO
Public Release Date	19th April, 2009
PubMed ID
Experiment Description	The human monocytic cell line THP-1 throughout a time course of differentiation was profiled by deepCAGE together with microarray and ChIP/chip analysis. Systematic siRNA knockdown of 52 key transcription factors are perfomed, with following micorarray analysis.
Protocol Name	THP1_CULTIVATE	PMA_STIMULATION	RNA_EXTRACTION_KD	TRIZOL_RNA_EXTRACTION	siRNA	ILLUMINA_LABELING	ILLUMINA_HYBRIDIZATION	ILLUMINA_SCANNING	ILLUMINA_IMAGE_ANALYSIS	ILLUMINA_QUANTILE_NORMALIZATION	CHIP	CHIP_CONTROL	CHIP_HYBRIDIZATION	CHIP_SCANNING	CHIP_IMAGE_ANALYSIS	CHIP_NORMALIZATION	CHIP_FILE_TRANSFER	454CAGE_step1	454CAGE_step2	454seq	TAG_EXTRACTION	TAG_EXTRACTION_initial	MAPPING	LEVEL123_CLUSTERING	CAGE-1	CAGE-2	CAGE-4	CAGE-5	TF-qRT-PCR	TF-qRT-PCR-NORMALIZE	SHORT_RNA	FANTOM3_TAG_CLUSTERING
Protocol Description	THP-1 cells were cultured in RPMI, 10% FBS, Penicillin/Streptomycin, 10mM HEPES, 1mM Sodium Pyruvate and 50uM 2-Mercaptoethanol.	THP-1 was treated with 30ng/ml PMA (Sigma) over a time-course of 96h. Total cell lysates were harvested in TRIzol reagent (Invitrogen) at each time-point. Undifferentiated cells were harvested in TRIzol reagent at the beginning of the PMA time-course.	Total RNA for Illumina microarray analysis was extracted 48h after transfection, using the FastPure RNA kit (TAKARA BIO, Ohtsu, Shiga, Japan) in accordance with the manufacturer’s instructions.	Total RNA was purified from TRIzol lysates according to manufacturer’s instructions.	THP-1 cells were seeded in 6 cm dishes at a density of 1 × 10*6 cells/dish for transfection. Transfection was performed with 1.6 µg/ml (final concentration) of Lipofectamine 2000 (Invitrogen) and 20 µM (final concentration) of stealth siRNA (Invitrogen) or negative control (Stealth™ RNAi Negative Control Medium GC Duplex – catalog number 12935-300, Invitrogen) by reverse transfection protocol in …	RNA quality was checked by Nanodrop and Bioanalyser. RNA (500 ng) was amplified using the Illumina TotalPrep RNA Amplification Kit, according to manufacturer’s instructions.	cRNA was hybridized to Illumina Human Sentrix-6 bead chips Ver.2, according to standard Illumina protocols (http://www.illumina.com).	Chips scans were processed using Illumina BeadScan.	After scanning, the images were analyzed using Illumina BeadStudio Software version 3.1.7	Quantile normalization of Illumina data and B-statistic calculations were carried out using the lumi and limma packages of Bioconductor in the R statistical languages	THP-1.5 cells were cross-linked with 1% formaldehyde for 10 min and cells were collected by centrifugation and washed twice in cold 1 x PBS. The cells were sonicated for 5~7 min with a Branson 450 Sonicator to shear the chromatin. Complexes containing DNA were immunoprecipitated with the antibody	THP-1.5 cells were cross-linked with 1% formaldehyde for 10 min and cells were collected by centrifugation and washed twice in cold 1 x PBS. The cells were sonicated for 5~7 min with a Branson 450 Sonicator to shear the chromatin.	Biotinylated DNA was hybridized to the arrays. The arrays were washed, and stained according to standard Affymetrix procedures.	Arrays were scanned using an Affymetrix GeneChip Scanner 3000.	Cel files (raw data) were genereted using Affymetrix GCOS software.	The intensities in the cel file were linearly scaled so that median intensity value is equal to the 500. The scaled data were normalized using quantile normalization. The normalization was achieved in both treatment and control groups together.	Cel files were Analyzed using the Affymetrix TAS analysis software. a P-value was computed at each probe position by assessing the excess of signal intensities detected by probes located within ± 200 bp in the treatment relative to the control sample by wilcoxon rank sum test.	The cDNA synthesis is performed with [RNA_amount] ug of total RNA and [RT_primer] with M-MLV Reverse Transcriptase RNase H Minus, Point Mutant (Promega) in the presence of trehalose and sorbitol. Full-length cDNA is selected with cap-trapper. A sample-specific linker, containing a recognition site for XmaJI and a [barcode_sequence] (5bp) and the class II restriction enzyme MmeI (see notes below),…	The DNA fragments are amplified in a PCR step by using the following two linker-specific primers: Primer1: 5'-biotin-CTATAGAAGAGTCCTGACCTAGG-3'; Primer2: 5'-biotin- CGGTCCTAAGGTAGCGACCTAG-3'. [number_of_1stPCR_tubes] parallel PCRs are performed in a total volume of 50ul. After incubation at 94 degrees Celsius for 1min, [number_of_1stPCR_cycles] cycles PCR are performed for 30sec at 94 degrees Cel…	1 Single-stranded template DNA (sstDNA) preparation Concatenated CAGE tags were immobilized with the pre-washed immobilization beads (GS20 DNA Library Preparation Kit) via biotin:streptavidin interactions during a 20 minute incubation. The immobilized beads were washed with the GS20 DNA Library Wash Buffer to remove biotin-unlabelled dsDNAs. sstDNAs were recovered from the immobilized dsDNAs usin…	Each unit in a concatamer consists of the following ordered sub-units: a-b-c-t-a, where a = XmaJI restriction site, b = barcode sequence indicating time point, c = MmeI recognition site for producing the CAGE tag, t = tag sequence. During tag extraction, sequences containing one or more undetermined bases (“N”) were discarded from further analysis. An in-house analysis program was used to find in…	Each unit in a concatamer consists of the following ordered sub-units: a-b-c-t-a, where a = XmaJI restriction site, b = barcode sequence indicating time point, c = MmeI recognition site for producing the CAGE tag, t = tag sequence. An in-house analysis program was used to find instances of a-b-c-t-a and the reverse complement counterpart a'-t'-c'-b'-a'. Only units containing matches (accepting a …	All CAGE tags were mapped to the genome assmblies using nexalign (T. Lassmann in preparation), a new alignment method which first maps perfect matching tags, then those tags that map with a single base pair substitution, and then tags which contain insertions or deletions. For tags that map to multiple locations a probabilistic model, previously described by Faulkner et al.(PMID:18178374) was use…	we first normalized the CAGE data from each sample by scaling CAGE tag counts such that the distribution of the number of tags per position matches a common reference (power-law) distribution. We used technical replicates to estimate experimental noise. We find that the noise distribution is well-described by a convolution of multiplicative noise and Poisson sampling noise. Using this noise model…	The CAGE (cap analysis gene expression) tags are obtained by sequencing concatemers of DNA tags deriving from the initial 20/21 nucleotides from 5' end mRNAs, prepared in accordance to Shiraki et al. (Proc Natl Acad Sci U S A. 100, 15776-81, 2003). At first step, full-length cDNAs were selected with the Cap-Trapper. Next, a specific linker (Linker1, which contains the ClassIIs restriction enzyme …	The CAGE (cap analysis gene expression) tags are obtained by sequencing concatemers of DNA tags deriving from the initial 20/21 nucleotides from 5' end mRNAs, prepared in accordance to Shiraki et al. (Proc Natl Acad Sci U S A. 100, 15776-81, 2003). At first step, full-length cDNAs were selected with the Cap-Trapper. Next, a specific linker (Linker1, which contains the ClassIIs restriction enzyme …	The CAGE (cap analysis gene expression) tags are obtained by sequencing concatemers of DNA tags deriving from the initial 20/21 nucleotides from 5' end mRNAs, prepared in accordance to Shiraki et al. (Proc Natl Acad Sci U S A. 100, 15776-81, 2003). At first step, full-length cDNAs were selected with the Cap-Trapper. Next, a specific linker (Linker1, which contains the ClassIIs restriction enzyme …	The CAGE (cap analysis gene expression) tags are obtained by sequencing concatemers of DNA tags deriving from the initial 20/21 nucleotides from 5' end mRNAs, prepared in accordance to Shiraki et al. (Proc Natl Acad Sci U S A. 100, 15776-81, 2003). At first step, full-length cDNAs were selected with the Cap-Trapper. Next, a specific linker (Linker1, which contains the ClassIIs restriction enzyme …	Total RNA was purified from TRIzol lysates according to manufacturerÅfs instructions. Genespecific primer pairs were designed using Primer3 software, with an optimal primer size of 20 bases, amplification size of 140bp, and annealing temperature of 60ÅãC. Primer sequences were designed for 2,396 candidate genes including four potential controls: GAPDH, beta actin (ACTB), beta-2-microglobulin (B2M…	1. Copy number conversion for each gene We calculated copy numbers by using coefficients (slope and intercept) of standard curves which were obtained by using genomic DNA. raw copy number = 10 ^ { ( raw Ct value - intercept ) / slope } 2. Invariant Set (IS) We looked for genes that retained their ordering across two experimental samples and considered this subset a rank invariant set. (Because co…	The oligonucleotide ligation was carried out by using the total RNA and a RNA/DNA chimeric 5' oligonucleotide (5' phosphorylated, 3' RNA) containing an EcoRI recognition site (sequence: 5' acg ctc aca gaa ttc AAA 3', the upper-case indicates the RNA part of the oligonucleotide, lower-case indicates the DNA part of the oligonucleotide) and a specific 3' oligonucleotide, containing another EcoRI re…	This is a simple tag cluster (TC) like as FANTOM3 method. Overlapping tags on the genome, at least one bp, were gathered into a TC. Differences from FANTOM3 are treatment of multiple mapped tags, and representative-position selection. I adopted tags which were mapped into 1~99 sites for the tag clustering, and I defined only one TC set. However, I counted # of tags and TPMs in the following cases…
Protocol Parameter																		RNA_amount;RT_primer;barcode_id;barcode_sequence;house_keeping_gene;mixed_ratio	number_of_1stPCR_tubes; number_of_1stPCR_cycles; amount_of_cDNA_tags; number_of_2ndPCR_tubes; number_of_2ndPCR_cycles; amount_of_tags_for_XmaJI_cut; amount_of_ligated_CAGE_tags
Protocol Type	grow	compound_based_treatment	transfect	nucleic_acid_extraction	nucleic_acid_extraction	labeling	hybridization	image_acquisition	feature_extraction	quantile_normalization			hybridization	image_acquisition	feature_extraction	unknown_protocol_type	unknown_protocol_type	unknown_protocol_type	unknown_protocol_type	unknown_protocol_type	unknown_protocol_type	unknown_protocol_type	unknown_protocol_type
Protocol Term Source REF	MO	MO	MO	MO	MO	MO	MO	MO	MO	MO			MO	MO	MO	MO	MO	MO	MO	MO	MO	MO	MO
SDRF File	SDRF-* sheet in this file
Term Source Name	MO
Term Source File	http://mged.sourceforge.net/ontologies/MGEDontology.php

## Sheet: SDRF-Study-TCexp
SourceName	ProtocolREF	SampleName	ProtocolREF	ParameterValue[hour]	SampleName	ProtocolREF	ExtractName	FactorValue [hours after PMA stimulation]
F4-THP1	THP1_CULTIVATE	RIKEN_1	PMA_STIMULATION	0	RIKEN_1_PMA_0h	TRIZOL_RNA_EXTRACTION	RIKEN_1_PMA_0h.RNA	0
F4-THP1	THP1_CULTIVATE	RIKEN_1	PMA_STIMULATION	1	RIKEN_1_PMA_1h	TRIZOL_RNA_EXTRACTION	RIKEN_1_PMA_1h.RNA	1
F4-THP1	THP1_CULTIVATE	RIKEN_1	PMA_STIMULATION	2	RIKEN_1_PMA_2h	TRIZOL_RNA_EXTRACTION	RIKEN_1_PMA_2h.RNA	2
F4-THP1	THP1_CULTIVATE	RIKEN_1	PMA_STIMULATION	4	RIKEN_1_PMA_4h	TRIZOL_RNA_EXTRACTION	RIKEN_1_PMA_4h.RNA	4
F4-THP1	THP1_CULTIVATE	RIKEN_1	PMA_STIMULATION	6	RIKEN_1_PMA_6h	TRIZOL_RNA_EXTRACTION	RIKEN_1_PMA_6h.RNA	6
F4-THP1	THP1_CULTIVATE	RIKEN_1	PMA_STIMULATION	12	RIKEN_1_PMA_12h	TRIZOL_RNA_EXTRACTION	RIKEN_1_PMA_12h.RNA	12
F4-THP1	THP1_CULTIVATE	RIKEN_1	PMA_STIMULATION	24	RIKEN_1_PMA_24h	TRIZOL_RNA_EXTRACTION	RIKEN_1_PMA_24h.RNA	24
F4-THP1	THP1_CULTIVATE	RIKEN_1	PMA_STIMULATION	48	RIKEN_1_PMA_48h	TRIZOL_RNA_EXTRACTION	RIKEN_1_PMA_48h.RNA	48
F4-THP1	THP1_CULTIVATE	RIKEN_1	PMA_STIMULATION	72	RIKEN_1_PMA_72h	TRIZOL_RNA_EXTRACTION	RIKEN_1_PMA_72h.RNA	72
F4-THP1	THP1_CULTIVATE	RIKEN_1	PMA_STIMULATION	96	RIKEN_1_PMA_96h	TRIZOL_RNA_EXTRACTION	RIKEN_1_PMA_96h.RNA	96
F4-THP1	THP1_CULTIVATE	RIKEN_3	PMA_STIMULATION	0	RIKEN_3_PMA_0h	TRIZOL_RNA_EXTRACTION	RIKEN_3_PMA_0h.RNA	0
F4-THP1	THP1_CULTIVATE	RIKEN_3	PMA_STIMULATION	1	RIKEN_3_PMA_1h	TRIZOL_RNA_EXTRACTION	RIKEN_3_PMA_1h.RNA	1
F4-THP1	THP1_CULTIVATE	RIKEN_3	PMA_STIMULATION	2	RIKEN_3_PMA_2h	TRIZOL_RNA_EXTRACTION	RIKEN_3_PMA_2h.RNA	2
F4-THP1	THP1_CULTIVATE	RIKEN_3	PMA_STIMULATION	4	RIKEN_3_PMA_4h	TRIZOL_RNA_EXTRACTION	RIKEN_3_PMA_4h.RNA	4
F4-THP1	THP1_CULTIVATE	RIKEN_3	PMA_STIMULATION	6	RIKEN_3_PMA_6h	TRIZOL_RNA_EXTRACTION	RIKEN_3_PMA_6h.RNA	6
F4-THP1	THP1_CULTIVATE	RIKEN_3	PMA_STIMULATION	12	RIKEN_3_PMA_12h	TRIZOL_RNA_EXTRACTION	RIKEN_3_PMA_12h.RNA	12
F4-THP1	THP1_CULTIVATE	RIKEN_3	PMA_STIMULATION	24	RIKEN_3_PMA_24h	TRIZOL_RNA_EXTRACTION	RIKEN_3_PMA_24h.RNA	24
F4-THP1	THP1_CULTIVATE	RIKEN_3	PMA_STIMULATION	48	RIKEN_3_PMA_48h	TRIZOL_RNA_EXTRACTION	RIKEN_3_PMA_48h.RNA	48
F4-THP1	THP1_CULTIVATE	RIKEN_3	PMA_STIMULATION	72	RIKEN_3_PMA_72h	TRIZOL_RNA_EXTRACTION	RIKEN_3_PMA_72h.RNA	72
F4-THP1	THP1_CULTIVATE	RIKEN_3	PMA_STIMULATION	96	RIKEN_3_PMA_96h	TRIZOL_RNA_EXTRACTION	RIKEN_3_PMA_96h.RNA	96
F4-THP1	THP1_CULTIVATE	RIKEN_6	PMA_STIMULATION	0	RIKEN_6_PMA_0h	TRIZOL_RNA_EXTRACTION	RIKEN_6_PMA_0h.RNA	0
F4-THP1	THP1_CULTIVATE	RIKEN_6	PMA_STIMULATION	1	RIKEN_6_PMA_1h	TRIZOL_RNA_EXTRACTION	RIKEN_6_PMA_1h.RNA	1
F4-THP1	THP1_CULTIVATE	RIKEN_6	PMA_STIMULATION	2	RIKEN_6_PMA_2h	TRIZOL_RNA_EXTRACTION	RIKEN_6_PMA_2h.RNA	2
F4-THP1	THP1_CULTIVATE	RIKEN_6	PMA_STIMULATION	4	RIKEN_6_PMA_4h	TRIZOL_RNA_EXTRACTION	RIKEN_6_PMA_4h.RNA	4
F4-THP1	THP1_CULTIVATE	RIKEN_6	PMA_STIMULATION	6	RIKEN_6_PMA_6h	TRIZOL_RNA_EXTRACTION	RIKEN_6_PMA_6h.RNA	6
F4-THP1	THP1_CULTIVATE	RIKEN_6	PMA_STIMULATION	12	RIKEN_6_PMA_12h	TRIZOL_RNA_EXTRACTION	RIKEN_6_PMA_12h.RNA	12
F4-THP1	THP1_CULTIVATE	RIKEN_6	PMA_STIMULATION	24	RIKEN_6_PMA_24h	TRIZOL_RNA_EXTRACTION	RIKEN_6_PMA_24h.RNA	24
F4-THP1	THP1_CULTIVATE	RIKEN_6	PMA_STIMULATION	48	RIKEN_6_PMA_48h	TRIZOL_RNA_EXTRACTION	RIKEN_6_PMA_48h.RNA	48
F4-THP1	THP1_CULTIVATE	RIKEN_6	PMA_STIMULATION	72	RIKEN_6_PMA_72h	TRIZOL_RNA_EXTRACTION	RIKEN_6_PMA_72h.RNA	72
F4-THP1	THP1_CULTIVATE	RIKEN_6	PMA_STIMULATION	96	RIKEN_6_PMA_96h	TRIZOL_RNA_EXTRACTION	RIKEN_6_PMA_96h.RNA	96

## Sheet: SDRF-Assay-TCexp-CAGE_step1
ExtractName	Characteristic [RIKEN lib ID]	ProtocolREF	ParameterValue [amount_of_RNA]	ParameterValue [RT_primer]	ParameterValue [barcode_sequence]	ParameterValue [barcode_id]	ParameterValue [house_keeping_gene]	ParameterValue [mixed_ratio]	SampleName
RIKEN_1_PMA_0h.RNA	HGS	454CAGE_step1	50	random primer	GTTAC	6	ACTB	33.7	RIKEN_1_PMA.CAGE
RIKEN_1_PMA_1h.RNA	HFH	454CAGE_step1	50	random primer	CATTG	7	ACTB	39.2	RIKEN_1_PMA.CAGE
RIKEN_1_PMA_4h.RNA	HFI	454CAGE_step1	50	random primer	CGTAA	8	ACTB	19.4	RIKEN_1_PMA.CAGE
RIKEN_1_PMA_12h.RNA	HFJ	454CAGE_step1	50	random primer	CTAAC	9	ACTB	36.7	RIKEN_1_PMA.CAGE
RIKEN_1_PMA_24h.RNA	HFK	454CAGE_step1	50	random primer	TTAGT	10	ACTB	32.7	RIKEN_1_PMA.CAGE
RIKEN_1_PMA_96h.RNA	HGC	454CAGE_step1	50	random primer	TTGCA	11	ACTB	41	RIKEN_1_PMA.CAGE
RIKEN_3_PMA_0h.RNA	HHA	454CAGE_step1	50	random primer	GTTAC	6	ACTB	31.9	RIKEN_3_PMA.CAGE
RIKEN_3_PMA_1h.RNA	HHB	454CAGE_step1	50	random primer	CATTG	7	ACTB	33.1	RIKEN_3_PMA.CAGE
RIKEN_3_PMA_4h.RNA	HHC	454CAGE_step1	50	random primer	CGTAA	8	ACTB	49	RIKEN_3_PMA.CAGE
RIKEN_3_PMA_12h.RNA	HHD	454CAGE_step1	50	random primer	CTAAC	9	ACTB	23.6	RIKEN_3_PMA.CAGE
RIKEN_3_PMA_24h.RNA	HHE	454CAGE_step1	50	random primer	TTAGT	10	ACTB	32.6	RIKEN_3_PMA.CAGE
RIKEN_3_PMA_96h.RNA	HHF	454CAGE_step1	50	random primer	TTGCA	11	ACTB	46.6	RIKEN_3_PMA.CAGE
RIKEN_6_PMA_0h.RNA	HHG	454CAGE_step1	50	random primer	GTTAC	6	ACTB	11.96	RIKEN_6_PMA.CAGE
RIKEN_6_PMA_1h.RNA	HHH	454CAGE_step1	50	random primer	CATTG	7	ACTB	15.93	RIKEN_6_PMA.CAGE
RIKEN_6_PMA_4h.RNA	HHI	454CAGE_step1	50	random primer	CGTAA	8	ACTB	49	RIKEN_6_PMA.CAGE
RIKEN_6_PMA_12h.RNA	HHJ	454CAGE_step1	50	random primer	CTAAC	9	ACTB	21.32	RIKEN_6_PMA.CAGE
RIKEN_6_PMA_24h.RNA	HHK	454CAGE_step1	50	random primer	TTAGT	10	ACTB	17.98	RIKEN_6_PMA.CAGE
RIKEN_6_PMA_96h.RNA	HHL	454CAGE_step1	50	random primer	TTGCA	11	ACTB	27.54	RIKEN_6_PMA.CAGE

## Sheet: SDRF-Assay-TCexp-CAGE_step2
SampleName	ProtocolREF	ParameterValue [number_of_1stPCR_tubes]	ParameterValue [number_of_1stPCR_cycles]	ParamterValue [amount_of_cDNA_tags]	ParameterValue [number_of_2ndPCR_tubes]	ParameterValue [number_of_2ndPCR_cycles]	ParameterValue [amount_of_tags_for_XmaJI_cut]	ParameterValue [amount_of_ligated_CAGE_tags]	SampleName	ProtocolREF	DataName
RIKEN_1_PMA.CAGE	454CAGE_step2	80	20	1.5	100	8	84	1000	H93	454seq	H93_454_RAW_DATA
RIKEN_3_PMA.CAGE	454CAGE_step2	40	20	0.6	47	8	11.92	500	I02	454seq	I02_454_RAW_DATA
RIKEN_6_PMA.CAGE	454CAGE_step2	100	20	1.5	97	8	24.42	500	I03	454seq	I03_454_RAW_DATA

## Sheet: SDRF-Assay-TCexp-CAGE3
DataName	ProtocolREF	ParameterValue[barcode]	DataName	ProtocolREF	DataFile
H93_454_RAW_DATA	TAG_EXTRACTION	GTTAC	AFAAF[0000001-0513982]	MAPPING_CLUSTERING_NORMALIZATION	promoterz.zip
H93_454_RAW_DATA	TAG_EXTRACTION	CATTG	AFAAA[0000001-0543260]	MAPPING_CLUSTERING_NORMALIZATION	promoterz.zip
H93_454_RAW_DATA	TAG_EXTRACTION	CGTAA	AFAAB[0000001-0191814]	MAPPING_CLUSTERING_NORMALIZATION	promoterz.zip
H93_454_RAW_DATA	TAG_EXTRACTION	CTAAC	AFAAC[0000001-0474745]	MAPPING_CLUSTERING_NORMALIZATION	promoterz.zip
H93_454_RAW_DATA	TAG_EXTRACTION	TTAGT	AFAAD[0000001-0353461]	MAPPING_CLUSTERING_NORMALIZATION	promoterz.zip
H93_454_RAW_DATA	TAG_EXTRACTION	TTGCA	AFAAE[0000001-0270208]	MAPPING_CLUSTERING_NORMALIZATION	promoterz.zip
I02_454_RAW_DATA	TAG_EXTRACTION	GTTAC	AFAAG[0000001-0349448]	MAPPING_CLUSTERING_NORMALIZATION	promoterz.zip
I02_454_RAW_DATA	TAG_EXTRACTION	CATTG	AFAAH[0000001-0425524]	MAPPING_CLUSTERING_NORMALIZATION	promoterz.zip
I02_454_RAW_DATA	TAG_EXTRACTION	CGTAA	AFAAI[0000001-0358861]	MAPPING_CLUSTERING_NORMALIZATION	promoterz.zip
I02_454_RAW_DATA	TAG_EXTRACTION	CTAAC	AFAAJ[0000001-0285303]	MAPPING_CLUSTERING_NORMALIZATION	promoterz.zip
I02_454_RAW_DATA	TAG_EXTRACTION	TTAGT	AFAAK[0000001-0327328]	MAPPING_CLUSTERING_NORMALIZATION	promoterz.zip
I02_454_RAW_DATA	TAG_EXTRACTION	TTGCA	AFAAL[0000001-0456381]	MAPPING_CLUSTERING_NORMALIZATION	promoterz.zip
I03_454_RAW_DATA	TAG_EXTRACTION	GTTAC	AFAAM[0000001-0436519]	MAPPING_CLUSTERING_NORMALIZATION	promoterz.zip
I03_454_RAW_DATA	TAG_EXTRACTION	CATTG	AFAAN[0000001-0499442]	MAPPING_CLUSTERING_NORMALIZATION	promoterz.zip
I03_454_RAW_DATA	TAG_EXTRACTION	CGTAA	AFAAO[0000001-0682996]	MAPPING_CLUSTERING_NORMALIZATION	promoterz.zip
I03_454_RAW_DATA	TAG_EXTRACTION	CTAAC	AFAAP[0000001-0716451]	MAPPING_CLUSTERING_NORMALIZATION	promoterz.zip
I03_454_RAW_DATA	TAG_EXTRACTION	TTAGT	AFAAQ[0000001-0546880]	MAPPING_CLUSTERING_NORMALIZATION	promoterz.zip
I03_454_RAW_DATA	TAG_EXTRACTION	TTGCA	AFAAR[0000001-0391757]	MAPPING_CLUSTERING_NORMALIZATION	promoterz.zip

## Sheet: SDRF-Assay-TCexp-illumina
ExtractName	ProtocolREF	ProtocolREF	Hybridization Name	Array Design REF	Characteristic[CIBEX]	Characteristic[GEO]	ProtocolREF	ProtocolREF	RawFile	Characteristic[CIBEX]	ProtocolREF	File
RIKEN_1_PMA_0h.RNA	ILLUMINA_LABELING	ILLUMINA_HYBRIDIZATION	RIKEN_1_PMA_0h.RNA_Hyb	Illumina Human-6 V2	CAR215	GPL6102	ILLUMINA_SCANNING	ILLUMINA_IMAGE_ANALYSIS	RIKEN_1_PMA_0h.RNA_Hyb.txt	CBX46	ILLUMINA_QUANTILE_NORMALIZATION	RIKEN_1_3_6_quantile_normalized.zip
RIKEN_1_PMA_1h.RNA	ILLUMINA_LABELING	ILLUMINA_HYBRIDIZATION	RIKEN_1_PMA_1h.RNA_Hyb	Illumina Human-6 V2	CAR215	GPL6102	ILLUMINA_SCANNING	ILLUMINA_IMAGE_ANALYSIS	RIKEN_1_PMA_1h.RNA_Hyb.txt	CBX46	ILLUMINA_QUANTILE_NORMALIZATION	RIKEN_1_3_6_quantile_normalized.zip
RIKEN_1_PMA_2h.RNA	ILLUMINA_LABELING	ILLUMINA_HYBRIDIZATION	RIKEN_1_PMA_2h.RNA_Hyb	Illumina Human-6 V2	CAR215	GPL6102	ILLUMINA_SCANNING	ILLUMINA_IMAGE_ANALYSIS	RIKEN_1_PMA_2h.RNA_Hyb.txt	CBX46	ILLUMINA_QUANTILE_NORMALIZATION	RIKEN_1_3_6_quantile_normalized.zip
RIKEN_1_PMA_4h.RNA	ILLUMINA_LABELING	ILLUMINA_HYBRIDIZATION	RIKEN_1_PMA_4h.RNA_Hyb	Illumina Human-6 V2	CAR215	GPL6102	ILLUMINA_SCANNING	ILLUMINA_IMAGE_ANALYSIS	RIKEN_1_PMA_4h.RNA_Hyb.txt	CBX46	ILLUMINA_QUANTILE_NORMALIZATION	RIKEN_1_3_6_quantile_normalized.zip
RIKEN_1_PMA_6h.RNA	ILLUMINA_LABELING	ILLUMINA_HYBRIDIZATION	RIKEN_1_PMA_6h.RNA_Hyb	Illumina Human-6 V2	CAR215	GPL6102	ILLUMINA_SCANNING	ILLUMINA_IMAGE_ANALYSIS	RIKEN_1_PMA_6h.RNA_Hyb.txt	CBX46	ILLUMINA_QUANTILE_NORMALIZATION	RIKEN_1_3_6_quantile_normalized.zip
RIKEN_1_PMA_12h.RNA	ILLUMINA_LABELING	ILLUMINA_HYBRIDIZATION	RIKEN_1_PMA_12h.RNA_Hyb	Illumina Human-6 V2	CAR215	GPL6102	ILLUMINA_SCANNING	ILLUMINA_IMAGE_ANALYSIS	RIKEN_1_PMA_12h.RNA_Hyb.txt	CBX46	ILLUMINA_QUANTILE_NORMALIZATION	RIKEN_1_3_6_quantile_normalized.zip
RIKEN_1_PMA_24h.RNA	ILLUMINA_LABELING	ILLUMINA_HYBRIDIZATION	RIKEN_1_PMA_24h.RNA_Hyb	Illumina Human-6 V2	CAR215	GPL6102	ILLUMINA_SCANNING	ILLUMINA_IMAGE_ANALYSIS	RIKEN_1_PMA_24h.RNA_Hyb.txt	CBX46	ILLUMINA_QUANTILE_NORMALIZATION	RIKEN_1_3_6_quantile_normalized.zip
RIKEN_1_PMA_48h.RNA	ILLUMINA_LABELING	ILLUMINA_HYBRIDIZATION	RIKEN_1_PMA_48h.RNA_Hyb	Illumina Human-6 V2	CAR215	GPL6102	ILLUMINA_SCANNING	ILLUMINA_IMAGE_ANALYSIS	RIKEN_1_PMA_48h.RNA_Hyb.txt	CBX46	ILLUMINA_QUANTILE_NORMALIZATION	RIKEN_1_3_6_quantile_normalized.zip
RIKEN_1_PMA_72h.RNA	ILLUMINA_LABELING	ILLUMINA_HYBRIDIZATION	RIKEN_1_PMA_72h.RNA_Hyb	Illumina Human-6 V2	CAR215	GPL6102	ILLUMINA_SCANNING	ILLUMINA_IMAGE_ANALYSIS	RIKEN_1_PMA_72h.RNA_Hyb.txt	CBX46	ILLUMINA_QUANTILE_NORMALIZATION	RIKEN_1_3_6_quantile_normalized.zip
RIKEN_1_PMA_96h.RNA	ILLUMINA_LABELING	ILLUMINA_HYBRIDIZATION	RIKEN_1_PMA_96h.RNA_Hyb	Illumina Human-6 V2	CAR215	GPL6102	ILLUMINA_SCANNING	ILLUMINA_IMAGE_ANALYSIS	RIKEN_1_PMA_96h.RNA_Hyb.txt	CBX46	ILLUMINA_QUANTILE_NORMALIZATION	RIKEN_1_3_6_quantile_normalized.zip
RIKEN_3_PMA_0h.RNA	ILLUMINA_LABELING	ILLUMINA_HYBRIDIZATION	RIKEN_3_PMA_0h.RNA_Hyb	Illumina Human-6 V2	CAR215	GPL6102	ILLUMINA_SCANNING	ILLUMINA_IMAGE_ANALYSIS	RIKEN_3_PMA_0h.RNA_Hyb.txt	CBX46	ILLUMINA_QUANTILE_NORMALIZATION	RIKEN_1_3_6_quantile_normalized.zip
RIKEN_3_PMA_1h.RNA	ILLUMINA_LABELING	ILLUMINA_HYBRIDIZATION	RIKEN_3_PMA_1h.RNA_Hyb	Illumina Human-6 V2	CAR215	GPL6102	ILLUMINA_SCANNING	ILLUMINA_IMAGE_ANALYSIS	RIKEN_3_PMA_1h.RNA_Hyb.txt	CBX46	ILLUMINA_QUANTILE_NORMALIZATION	RIKEN_1_3_6_quantile_normalized.zip
RIKEN_3_PMA_2h.RNA	ILLUMINA_LABELING	ILLUMINA_HYBRIDIZATION	RIKEN_3_PMA_2h.RNA_Hyb	Illumina Human-6 V2	CAR215	GPL6102	ILLUMINA_SCANNING	ILLUMINA_IMAGE_ANALYSIS	RIKEN_3_PMA_2h.RNA_Hyb.txt	CBX46	ILLUMINA_QUANTILE_NORMALIZATION	RIKEN_1_3_6_quantile_normalized.zip
RIKEN_3_PMA_4h.RNA	ILLUMINA_LABELING	ILLUMINA_HYBRIDIZATION	RIKEN_3_PMA_4h.RNA_Hyb	Illumina Human-6 V2	CAR215	GPL6102	ILLUMINA_SCANNING	ILLUMINA_IMAGE_ANALYSIS	RIKEN_3_PMA_4h.RNA_Hyb.txt	CBX46	ILLUMINA_QUANTILE_NORMALIZATION	RIKEN_1_3_6_quantile_normalized.zip
RIKEN_3_PMA_6h.RNA	ILLUMINA_LABELING	ILLUMINA_HYBRIDIZATION	RIKEN_3_PMA_6h.RNA_Hyb	Illumina Human-6 V2	CAR215	GPL6102	ILLUMINA_SCANNING	ILLUMINA_IMAGE_ANALYSIS	RIKEN_3_PMA_6h.RNA_Hyb.txt	CBX46	ILLUMINA_QUANTILE_NORMALIZATION	RIKEN_1_3_6_quantile_normalized.zip
RIKEN_3_PMA_12h.RNA	ILLUMINA_LABELING	ILLUMINA_HYBRIDIZATION	RIKEN_3_PMA_12h.RNA_Hyb	Illumina Human-6 V2	CAR215	GPL6102	ILLUMINA_SCANNING	ILLUMINA_IMAGE_ANALYSIS	RIKEN_3_PMA_12h.RNA_Hyb.txt	CBX46	ILLUMINA_QUANTILE_NORMALIZATION	RIKEN_1_3_6_quantile_normalized.zip
RIKEN_3_PMA_24h.RNA	ILLUMINA_LABELING	ILLUMINA_HYBRIDIZATION	RIKEN_3_PMA_24h.RNA_Hyb	Illumina Human-6 V2	CAR215	GPL6102	ILLUMINA_SCANNING	ILLUMINA_IMAGE_ANALYSIS	RIKEN_3_PMA_24h.RNA_Hyb.txt	CBX46	ILLUMINA_QUANTILE_NORMALIZATION	RIKEN_1_3_6_quantile_normalized.zip
RIKEN_3_PMA_48h.RNA	ILLUMINA_LABELING	ILLUMINA_HYBRIDIZATION	RIKEN_3_PMA_48h.RNA_Hyb	Illumina Human-6 V2	CAR215	GPL6102	ILLUMINA_SCANNING	ILLUMINA_IMAGE_ANALYSIS	RIKEN_3_PMA_48h.RNA_Hyb.txt	CBX46	ILLUMINA_QUANTILE_NORMALIZATION	RIKEN_1_3_6_quantile_normalized.zip
RIKEN_3_PMA_72h.RNA	ILLUMINA_LABELING	ILLUMINA_HYBRIDIZATION	RIKEN_3_PMA_72h.RNA_Hyb	Illumina Human-6 V2	CAR215	GPL6102	ILLUMINA_SCANNING	ILLUMINA_IMAGE_ANALYSIS	RIKEN_3_PMA_72h.RNA_Hyb.txt	CBX46	ILLUMINA_QUANTILE_NORMALIZATION	RIKEN_1_3_6_quantile_normalized.zip
RIKEN_3_PMA_96h.RNA	ILLUMINA_LABELING	ILLUMINA_HYBRIDIZATION	RIKEN_3_PMA_96h.RNA_Hyb	Illumina Human-6 V2	CAR215	GPL6102	ILLUMINA_SCANNING	ILLUMINA_IMAGE_ANALYSIS	RIKEN_3_PMA_96h.RNA_Hyb.txt	CBX46	ILLUMINA_QUANTILE_NORMALIZATION	RIKEN_1_3_6_quantile_normalized.zip
RIKEN_6_PMA_0h.RNA	ILLUMINA_LABELING	ILLUMINA_HYBRIDIZATION	RIKEN_6_PMA_0h.RNA_Hyb	Illumina Human-6 V2	CAR215	GPL6102	ILLUMINA_SCANNING	ILLUMINA_IMAGE_ANALYSIS	RIKEN_6_PMA_0h.RNA_Hyb.txt	CBX46	ILLUMINA_QUANTILE_NORMALIZATION	RIKEN_1_3_6_quantile_normalized.zip
RIKEN_6_PMA_1h.RNA	ILLUMINA_LABELING	ILLUMINA_HYBRIDIZATION	RIKEN_6_PMA_1h.RNA_Hyb	Illumina Human-6 V2	CAR215	GPL6102	ILLUMINA_SCANNING	ILLUMINA_IMAGE_ANALYSIS	RIKEN_6_PMA_1h.RNA_Hyb.txt	CBX46	ILLUMINA_QUANTILE_NORMALIZATION	RIKEN_1_3_6_quantile_normalized.zip
RIKEN_6_PMA_2h.RNA	ILLUMINA_LABELING	ILLUMINA_HYBRIDIZATION	RIKEN_6_PMA_2h.RNA_Hyb	Illumina Human-6 V2	CAR215	GPL6102	ILLUMINA_SCANNING	ILLUMINA_IMAGE_ANALYSIS	RIKEN_6_PMA_2h.RNA_Hyb.txt	CBX46	ILLUMINA_QUANTILE_NORMALIZATION	RIKEN_1_3_6_quantile_normalized.zip
RIKEN_6_PMA_4h.RNA	ILLUMINA_LABELING	ILLUMINA_HYBRIDIZATION	RIKEN_6_PMA_4h.RNA_Hyb	Illumina Human-6 V2	CAR215	GPL6102	ILLUMINA_SCANNING	ILLUMINA_IMAGE_ANALYSIS	RIKEN_6_PMA_4h.RNA_Hyb.txt	CBX46	ILLUMINA_QUANTILE_NORMALIZATION	RIKEN_1_3_6_quantile_normalized.zip
RIKEN_6_PMA_6h.RNA	ILLUMINA_LABELING	ILLUMINA_HYBRIDIZATION	RIKEN_6_PMA_6h.RNA_Hyb	Illumina Human-6 V2	CAR215	GPL6102	ILLUMINA_SCANNING	ILLUMINA_IMAGE_ANALYSIS	RIKEN_6_PMA_6h.RNA_Hyb.txt	CBX46	ILLUMINA_QUANTILE_NORMALIZATION	RIKEN_1_3_6_quantile_normalized.zip
RIKEN_6_PMA_12h.RNA	ILLUMINA_LABELING	ILLUMINA_HYBRIDIZATION	RIKEN_6_PMA_12h.RNA_Hyb	Illumina Human-6 V2	CAR215	GPL6102	ILLUMINA_SCANNING	ILLUMINA_IMAGE_ANALYSIS	RIKEN_6_PMA_12h.RNA_Hyb.txt	CBX46	ILLUMINA_QUANTILE_NORMALIZATION	RIKEN_1_3_6_quantile_normalized.zip
RIKEN_6_PMA_24h.RNA	ILLUMINA_LABELING	ILLUMINA_HYBRIDIZATION	RIKEN_6_PMA_24h.RNA_Hyb	Illumina Human-6 V2	CAR215	GPL6102	ILLUMINA_SCANNING	ILLUMINA_IMAGE_ANALYSIS	RIKEN_6_PMA_24h.RNA_Hyb.txt	CBX46	ILLUMINA_QUANTILE_NORMALIZATION	RIKEN_1_3_6_quantile_normalized.zip
RIKEN_6_PMA_48h.RNA	ILLUMINA_LABELING	ILLUMINA_HYBRIDIZATION	RIKEN_6_PMA_48h.RNA_Hyb	Illumina Human-6 V2	CAR215	GPL6102	ILLUMINA_SCANNING	ILLUMINA_IMAGE_ANALYSIS	RIKEN_6_PMA_48h.RNA_Hyb.txt	CBX46	ILLUMINA_QUANTILE_NORMALIZATION	RIKEN_1_3_6_quantile_normalized.zip
RIKEN_6_PMA_72h.RNA	ILLUMINA_LABELING	ILLUMINA_HYBRIDIZATION	RIKEN_6_PMA_72h.RNA_Hyb	Illumina Human-6 V2	CAR215	GPL6102	ILLUMINA_SCANNING	ILLUMINA_IMAGE_ANALYSIS	RIKEN_6_PMA_72h.RNA_Hyb.txt	CBX46	ILLUMINA_QUANTILE_NORMALIZATION	RIKEN_1_3_6_quantile_normalized.zip
RIKEN_6_PMA_96h.RNA	ILLUMINA_LABELING	ILLUMINA_HYBRIDIZATION	RIKEN_6_PMA_96h.RNA_Hyb	Illumina Human-6 V2	CAR215	GPL6102	ILLUMINA_SCANNING	ILLUMINA_IMAGE_ANALYSIS	RIKEN_6_PMA_96h.RNA_Hyb.txt	CBX46	ILLUMINA_QUANTILE_NORMALIZATION	RIKEN_1_3_6_quantile_normalized.zip

## Sheet: SDRF-Study-TCchIP
SourceName	ProtocolREF	SampleName	ProtocolREF	ParameterValue[hour]	SampleName
F4-THP1	THP1_CULTIVATE	RIKEN_ChIP_H3K9Ac_1	PMA_STIMULATION	0	RIKEN_ChIP_H3K9Ac_1_PMA_0h
F4-THP1	THP1_CULTIVATE	RIKEN_ChIP_H3K9Ac_2	PMA_STIMULATION	0	RIKEN_ChIP_H3K9Ac_2_PMA_0h
F4-THP1	THP1_CULTIVATE	RIKEN_ChIP_H3K9Ac_1	PMA_STIMULATION	96	RIKEN_ChIP_H3K9Ac_1_PMA_96h
F4-THP1	THP1_CULTIVATE	RIKEN_ChIP_H3K9Ac_2	PMA_STIMULATION	96	RIKEN_ChIP_H3K9Ac_2_PMA_96h
F4-THP1	THP1_CULTIVATE	RIKEN_ChIP_PolII_1	PMA_STIMULATION	0	RIKEN_ChIP_PolII_1_PMA_0h
F4-THP1	THP1_CULTIVATE	RIKEN_ChIP_PolII_1	PMA_STIMULATION	96	RIKEN_ChIP_PolII_1_PMA_96h
F4-THP1	THP1_CULTIVATE	RIKEN_ChIP_PU.1_1	PMA_STIMULATION	0	RIKEN_ChIP_PU.1_1_PMA_0h
F4-THP1	THP1_CULTIVATE	RIKEN_ChIP_PU.1_2	PMA_STIMULATION	0	RIKEN_ChIP_PU.1_2_PMA_0h
F4-THP1	THP1_CULTIVATE	RIKEN_ChIP_PU.1_1	PMA_STIMULATION	96	RIKEN_ChIP_PU.1_1_PMA_96h
F4-THP1	THP1_CULTIVATE	RIKEN_ChIP_PU.1_2	PMA_STIMULATION	96	RIKEN_ChIP_PU.1_2_PMA_96h
F4-THP1	THP1_CULTIVATE	RIKEN_ChIP_SP1_1	PMA_STIMULATION	0	RIKEN_ChIP_SP1_1_PMA_0h
F4-THP1	THP1_CULTIVATE	RIKEN_ChIP_SP1_2	PMA_STIMULATION	0	RIKEN_ChIP_SP1_2_PMA_0h
F4-THP1	THP1_CULTIVATE	RIKEN_ChIP_SP1_1	PMA_STIMULATION	96	RIKEN_ChIP_SP1_1_PMA_96h
F4-THP1	THP1_CULTIVATE	RIKEN_ChIP_SP1_2	PMA_STIMULATION	96	RIKEN_ChIP_SP1_2_PMA_96h

## Sheet: SDRF-Assay-TCchIP-1
SampleName	ProtocolREF	ParameterValue[antibody]	ParameterValue[antibody_detail]	DNAName
RIKEN_ChIP_H3K9Ac_1_PMA_0h	CHIP	H3K9Ac	07-352, Upstate	RIKEN_ChIP_H3K9Ac_1_PMA_0h_ChIP
RIKEN_ChIP_H3K9Ac_2_PMA_0h	CHIP	H3K9Ac	07-352, Upstate	RIKEN_ChIP_H3K9Ac_2_PMA_0h_ChIP
RIKEN_ChIP_H3K9Ac_1_PMA_96h	CHIP	H3K9Ac	07-352, Upstate	RIKEN_ChIP_H3K9Ac_1_PMA_96h_ChIP
RIKEN_ChIP_H3K9Ac_2_PMA_96h	CHIP	H3K9Ac	07-352, Upstate	RIKEN_ChIP_H3K9Ac_2_PMA_96h_ChIP
RIKEN_ChIP_PolII_1_PMA_0h	CHIP	PolII	8WG16, Abcam	RIKEN_ChIP_PolII_1_PMA_0h_ChIP
RIKEN_ChIP_PolII_1_PMA_96h	CHIP	PolII	8WG16, Abcam	RIKEN_ChIP_PolII_1_PMA_96h_ChIP
RIKEN_ChIP_PU.1_1_PMA_0h	CHIP	PU.1	T-21, Santa-cruz	RIKEN_ChIP_PU.1_1_PMA_0h_ChIP
RIKEN_ChIP_PU.1_2_PMA_0h	CHIP	PU.1	T-21, Santa-cruz	RIKEN_ChIP_PU.1_2_PMA_0h_ChIP
RIKEN_ChIP_PU.1_1_PMA_96h	CHIP	PU.1	T-21, Santa-cruz	RIKEN_ChIP_PU.1_1_PMA_96h_ChIP
RIKEN_ChIP_PU.1_2_PMA_96h	CHIP	PU.1	T-21, Santa-cruz	RIKEN_ChIP_PU.1_2_PMA_96h_ChIP
RIKEN_ChIP_SP1_1_PMA_0h	CHIP	SP1	07-645, Upstate	RIKEN_ChIP_SP1_1_PMA_0h_ChIP
RIKEN_ChIP_SP1_2_PMA_0h	CHIP	SP1	07-645, Upstate	RIKEN_ChIP_SP1_2_PMA_0h_ChIP
RIKEN_ChIP_SP1_1_PMA_96h	CHIP	SP1	07-645, Upstate	RIKEN_ChIP_SP1_1_PMA_96h_ChIP
RIKEN_ChIP_SP1_2_PMA_96h	CHIP	SP1	07-645, Upstate	RIKEN_ChIP_SP1_2_PMA_96h_ChIP
RIKEN_ChIP_H3K9Ac_1_PMA_0h	CHIP_CONTROL	-	-	RIKEN_ChIP_H3K9Ac_1_PMA_0h_ChIP_CTL
RIKEN_ChIP_PolII_1_PMA_0h	CHIP_CONTROL	-	-	RIKEN_ChIP_PolII_1_PMA_0h_ChIP_CTL
RIKEN_ChIP_PU.1_1_PMA_0h	CHIP_CONTROL	-	-	RIKEN_ChIP_Prom_PMA_0h_ChIP_CTL

## Sheet: SDRF-Assay-TCchIP-Prmtr1
DNAName	ProtocolREF	HybridizationName	Array Design REF	Characteristic[CIBEX]	ProtocolREF	ProtocolREF	RawFile	Characteristic[CIBEX]
RIKEN_ChIP_Prom_PMA_0h_ChIP_CTL	CHIP_HYBRIDIZATION	RIKEN_ChIP_Prom_PMA_0h_ChIP_CTL_Hyb1	GeneChip Human Promoter 1.0R Array	CAR206	CHIP_SCANNING	CHIP_IMAGE_ANALYSIS	Promoter_Input_Replicate1.CEL	CBX43
RIKEN_ChIP_Prom_PMA_0h_ChIP_CTL	CHIP_HYBRIDIZATION	RIKEN_ChIP_Prom_PMA_0h_ChIP_CTL_Hyb2	GeneChip Human Promoter 1.0R Array	CAR206	CHIP_SCANNING	CHIP_IMAGE_ANALYSIS	Promoter_Input_Replicate2.CEL	CBX43
RIKEN_ChIP_Prom_PMA_0h_ChIP_CTL	CHIP_HYBRIDIZATION	RIKEN_ChIP_Prom_PMA_0h_ChIP_CTL_Hyb3	GeneChip Human Promoter 1.0R Array	CAR206	CHIP_SCANNING	CHIP_IMAGE_ANALYSIS	Promoter_Input_Replicate3.CEL	CBX43
RIKEN_ChIP_PU.1_1_PMA_0h_ChIP	CHIP_HYBRIDIZATION	RIKEN_ChIP_PU.1_1_PMA_0h_ChIP_Hyb1	GeneChip Human Promoter 1.0R Array	CAR206	CHIP_SCANNING	CHIP_IMAGE_ANALYSIS	SPI1_PMA0h_1st_Replicate1.CEL	CBX43
RIKEN_ChIP_PU.1_2_PMA_0h_ChIP	CHIP_HYBRIDIZATION	RIKEN_ChIP_PU.1_2_PMA_0h_ChIP_Hyb1	GeneChip Human Promoter 1.0R Array	CAR206	CHIP_SCANNING	CHIP_IMAGE_ANALYSIS	SPI1_PMA0h_2nd_Replicate1.CEL	CBX43
RIKEN_ChIP_SP1_1_PMA_0h_ChIP	CHIP_HYBRIDIZATION	RIKEN_ChIP_SP1_1_PMA_0h_ChIP_Hyb1	GeneChip Human Promoter 1.0R Array	CAR206	CHIP_SCANNING	CHIP_IMAGE_ANALYSIS	SP1_PMA0h_1st_Replicate1.CEL	CBX43
RIKEN_ChIP_SP1_2_PMA_0h_ChIP	CHIP_HYBRIDIZATION	RIKEN_ChIP_SP1_2_PMA_0h_ChIP_Hyb1	GeneChip Human Promoter 1.0R Array	CAR206	CHIP_SCANNING	CHIP_IMAGE_ANALYSIS	SP1_PMA0h_2nd_Replicate1.CEL	CBX43
RIKEN_ChIP_PU.1_1_PMA_96h_ChIP	CHIP_HYBRIDIZATION	RIKEN_ChIP_PU.1_1_PMA_96h_ChIP_Hyb1	GeneChip Human Promoter 1.0R Array	CAR206	CHIP_SCANNING	CHIP_IMAGE_ANALYSIS	SPI1_PMA96h_1st_Replicate1,CEL	CBX43
RIKEN_ChIP_PU.1_2_PMA_96h_ChIP	CHIP_HYBRIDIZATION	RIKEN_ChIP_PU.1_2_PMA_96h_ChIP_Hyb1	GeneChip Human Promoter 1.0R Array	CAR206	CHIP_SCANNING	CHIP_IMAGE_ANALYSIS	SPI1_PMA96h_2nd_Replicate1.CEL	CBX43
RIKEN_ChIP_SP1_1_PMA_96h_ChIP	CHIP_HYBRIDIZATION	RIKEN_ChIP_SP1_1_PMA_96h_ChIP_Hyb1	GeneChip Human Promoter 1.0R Array	CAR206	CHIP_SCANNING	CHIP_IMAGE_ANALYSIS	SP1_PMA96h_1st_Replicate1.CEL	CBX43
RIKEN_ChIP_SP1_2_PMA_96h_ChIP	CHIP_HYBRIDIZATION	RIKEN_ChIP_SP1_2_PMA_96h_ChIP_Hyb1	GeneChip Human Promoter 1.0R Array	CAR206	CHIP_SCANNING	CHIP_IMAGE_ANALYSIS	SP1_PMA96h_2nd_Replicate1.CEL	CBX43
RIKEN_ChIP_PU.1_1_PMA_0h_ChIP	CHIP_HYBRIDIZATION	RIKEN_ChIP_PU.1_1_PMA_0h_ChIP_Hyb2	GeneChip Human Promoter 1.0R Array	CAR206	CHIP_SCANNING	CHIP_IMAGE_ANALYSIS	SPI1_PMA0h_1st_Replicate2.CEL	CBX43
RIKEN_ChIP_PU.1_2_PMA_0h_ChIP	CHIP_HYBRIDIZATION	RIKEN_ChIP_PU.1_2_PMA_0h_ChIP_Hyb2	GeneChip Human Promoter 1.0R Array	CAR206	CHIP_SCANNING	CHIP_IMAGE_ANALYSIS	SPI1_PMA0h_2nd_Replicate2.CEL	CBX43
RIKEN_ChIP_SP1_1_PMA_0h_ChIP	CHIP_HYBRIDIZATION	RIKEN_ChIP_SP1_1_PMA_0h_ChIP_Hyb2	GeneChip Human Promoter 1.0R Array	CAR206	CHIP_SCANNING	CHIP_IMAGE_ANALYSIS	SP1_PMA0h_1st_Replicate2.CEL	CBX43
RIKEN_ChIP_SP1_2_PMA_0h_ChIP	CHIP_HYBRIDIZATION	RIKEN_ChIP_SP1_2_PMA_0h_ChIP_Hyb2	GeneChip Human Promoter 1.0R Array	CAR206	CHIP_SCANNING	CHIP_IMAGE_ANALYSIS	SP1_PMA0h_2nd_Replicate2.CEL	CBX43
RIKEN_ChIP_PU.1_1_PMA_96h_ChIP	CHIP_HYBRIDIZATION	RIKEN_ChIP_PU.1_1_PMA_96h_ChIP_Hyb2	GeneChip Human Promoter 1.0R Array	CAR206	CHIP_SCANNING	CHIP_IMAGE_ANALYSIS	SPI1_PMA96h_1st_Replicate2.CEL	CBX43
RIKEN_ChIP_PU.1_2_PMA_96h_ChIP	CHIP_HYBRIDIZATION	RIKEN_ChIP_PU.1_2_PMA_96h_ChIP_Hyb2	GeneChip Human Promoter 1.0R Array	CAR206	CHIP_SCANNING	CHIP_IMAGE_ANALYSIS	SPI1_PMA96h_2nd_Replicate2.CEL	CBX43
RIKEN_ChIP_SP1_1_PMA_96h_ChIP	CHIP_HYBRIDIZATION	RIKEN_ChIP_SP1_1_PMA_96h_ChIP_Hyb2	GeneChip Human Promoter 1.0R Array	CAR206	CHIP_SCANNING	CHIP_IMAGE_ANALYSIS	SP1_PMA96h_1st_Replicate2.CEL	CBX43
RIKEN_ChIP_SP1_2_PMA_96h_ChIP	CHIP_HYBRIDIZATION	RIKEN_ChIP_SP1_2_PMA_96h_ChIP_Hyb2	GeneChip Human Promoter 1.0R Array	CAR206	CHIP_SCANNING	CHIP_IMAGE_ANALYSIS	SP1_PMA96h_2nd_Replicate2.CEL	CBX43
RIKEN_ChIP_PU.1_1_PMA_0h_ChIP	CHIP_HYBRIDIZATION	RIKEN_ChIP_PU.1_1_PMA_0h_ChIP_Hyb3	GeneChip Human Promoter 1.0R Array	CAR206	CHIP_SCANNING	CHIP_IMAGE_ANALYSIS	SPI1_PMA0h_1st_Replicate3.CEL	CBX43
RIKEN_ChIP_PU.1_2_PMA_0h_ChIP	CHIP_HYBRIDIZATION	RIKEN_ChIP_PU.1_2_PMA_0h_ChIP_Hyb3	GeneChip Human Promoter 1.0R Array	CAR206	CHIP_SCANNING	CHIP_IMAGE_ANALYSIS	SPI1_PMA0h_2nd_Replicate3.CEL	CBX43
RIKEN_ChIP_SP1_1_PMA_0h_ChIP	CHIP_HYBRIDIZATION	RIKEN_ChIP_SP1_1_PMA_0h_ChIP_Hyb3	GeneChip Human Promoter 1.0R Array	CAR206	CHIP_SCANNING	CHIP_IMAGE_ANALYSIS	SP1_PMA0h_1st_Replicate3.CEL	CBX43
RIKEN_ChIP_SP1_2_PMA_0h_ChIP	CHIP_HYBRIDIZATION	RIKEN_ChIP_SP1_2_PMA_0h_ChIP_Hyb3	GeneChip Human Promoter 1.0R Array	CAR206	CHIP_SCANNING	CHIP_IMAGE_ANALYSIS	SP1_PMA0h_2nd_Replicate3.CEL	CBX43
RIKEN_ChIP_PU.1_1_PMA_96h_ChIP	CHIP_HYBRIDIZATION	RIKEN_ChIP_PU.1_1_PMA_96h_ChIP_Hyb3	GeneChip Human Promoter 1.0R Array	CAR206	CHIP_SCANNING	CHIP_IMAGE_ANALYSIS	SPI1_PMA96h_1st_Replicate3.CEL	CBX43
RIKEN_ChIP_PU.1_2_PMA_96h_ChIP	CHIP_HYBRIDIZATION	RIKEN_ChIP_PU.1_2_PMA_96h_ChIP_Hyb3	GeneChip Human Promoter 1.0R Array	CAR206	CHIP_SCANNING	CHIP_IMAGE_ANALYSIS	SPI1_PMA96h_2nd_Replicate3.CEL	CBX43
RIKEN_ChIP_SP1_1_PMA_96h_ChIP	CHIP_HYBRIDIZATION	RIKEN_ChIP_SP1_1_PMA_96h_ChIP_Hyb3	GeneChip Human Promoter 1.0R Array	CAR206	CHIP_SCANNING	CHIP_IMAGE_ANALYSIS	SP1_PMA96h_1st_Replicate3.CEL	CBX43
RIKEN_ChIP_SP1_2_PMA_96h_ChIP	CHIP_HYBRIDIZATION	RIKEN_ChIP_SP1_2_PMA_96h_ChIP_Hyb3	GeneChip Human Promoter 1.0R Array	CAR206	CHIP_SCANNING	CHIP_IMAGE_ANALYSIS	SP1_PMA96h_2nd_Replicate3.CEL	CBX43

## Sheet: SDRF-Assay-TCchIP-Prmtr2
RawFile	ProtocolREF	ParameterValue[Control]	ProtocolREF	SummaryFile	Characteristic[CIBEX]
SPI1_PMA0h_1st_Replicate1.CEL	CHIP_NORMALIZATION	Promoter_Input_Replicate[1-3].CEL	CHIP_FILE_TRANSFER	SPI1_PMA0h_1st_pvalue.sgr	CBX43
SPI1_PMA0h_2nd_Replicate1.CEL	CHIP_NORMALIZATION	Promoter_Input_Replicate[1-3].CEL	CHIP_FILE_TRANSFER	SPI1_PMA0h_2nd_pvalue.sgr	CBX43
SP1_PMA0h_1st_Replicate1.CEL	CHIP_NORMALIZATION	Promoter_Input_Replicate[1-3].CEL	CHIP_FILE_TRANSFER	SP1_PMA0h_1st_pvalue.sgr	CBX43
SP1_PMA0h_2nd_Replicate1.CEL	CHIP_NORMALIZATION	Promoter_Input_Replicate[1-3].CEL	CHIP_FILE_TRANSFER	SP1_PMA0h_2nd_pvalue.sgr	CBX43
SPI1_PMA96h_1st_Replicate1.CEL	CHIP_NORMALIZATION	Promoter_Input_Replicate[1-3].CEL	CHIP_FILE_TRANSFER	SPI1_PMA96h_1st_pvalue.sgr	CBX43
SPI1_PMA96h_2nd_Replicate1.CEL	CHIP_NORMALIZATION	Promoter_Input_Replicate[1-3].CEL	CHIP_FILE_TRANSFER	SPI1_PMA96h_2nd_pvalue.sgr	CBX43
SP1_PMA96h_1st_Replicate1.CEL	CHIP_NORMALIZATION	Promoter_Input_Replicate[1-3].CEL	CHIP_FILE_TRANSFER	SP1_PMA96h_1st_pvalue.sgr	CBX43
SP1_PMA96h_2nd_Replicate1.CEL	CHIP_NORMALIZATION	Promoter_Input_Replicate[1-3].CEL	CHIP_FILE_TRANSFER	SP1_PMA96h_2nd_pvalue.sgr	CBX43
SPI1_PMA0h_1st_Replicate2.CEL	CHIP_NORMALIZATION	Promoter_Input_Replicate[1-3].CEL	CHIP_FILE_TRANSFER	SPI1_PMA0h_1st_pvalue.sgr	CBX43
SPI1_PMA0h_2nd_Replicate2.CEL	CHIP_NORMALIZATION	Promoter_Input_Replicate[1-3].CEL	CHIP_FILE_TRANSFER	SPI1_PMA0h_2nd_pvalue.sgr	CBX43
SP1_PMA0h_1st_Replicate2.CEL	CHIP_NORMALIZATION	Promoter_Input_Replicate[1-3].CEL	CHIP_FILE_TRANSFER	SP1_PMA0h_1st_pvalue.sgr	CBX43
SP1_PMA0h_2nd_Replicate2.CEL	CHIP_NORMALIZATION	Promoter_Input_Replicate[1-3].CEL	CHIP_FILE_TRANSFER	SP1_PMA0h_2nd_pvalue.sgr	CBX43
SPI1_PMA96h_1st_Replicate2.CEL	CHIP_NORMALIZATION	Promoter_Input_Replicate[1-3].CEL	CHIP_FILE_TRANSFER	SPI1_PMA96h_1st_pvalue.sgr	CBX43
SPI1_PMA96h_2nd_Replicate2.CEL	CHIP_NORMALIZATION	Promoter_Input_Replicate[1-3].CEL	CHIP_FILE_TRANSFER	SPI1_PMA96h_2nd_pvalue.sgr	CBX43
SP1_PMA96h_1st_Replicate2.CEL	CHIP_NORMALIZATION	Promoter_Input_Replicate[1-3].CEL	CHIP_FILE_TRANSFER	SP1_PMA96h_1st_pvalue.sgr	CBX43
SP1_PMA96h_2nd_Replicate2.CEL	CHIP_NORMALIZATION	Promoter_Input_Replicate[1-3].CEL	CHIP_FILE_TRANSFER	SP1_PMA96h_2nd_pvalue.sgr	CBX43
SPI1_PMA0h_1st_Replicate3.CEL	CHIP_NORMALIZATION	Promoter_Input_Replicate[1-3].CEL	CHIP_FILE_TRANSFER	SPI1_PMA0h_1st_pvalue.sgr	CBX43
SPI1_PMA0h_2nd_Replicate3.CEL	CHIP_NORMALIZATION	Promoter_Input_Replicate[1-3].CEL	CHIP_FILE_TRANSFER	SPI1_PMA0h_2nd_pvalue.sgr	CBX43
SP1_PMA0h_1st_Replicate3.CEL	CHIP_NORMALIZATION	Promoter_Input_Replicate[1-3].CEL	CHIP_FILE_TRANSFER	SP1_PMA0h_1st_pvalue.sgr	CBX43
SP1_PMA0h_2nd_Replicate3.CEL	CHIP_NORMALIZATION	Promoter_Input_Replicate[1-3].CEL	CHIP_FILE_TRANSFER	SP1_PMA0h_2nd_pvalue.sgr	CBX43
SPI1_PMA96h_1st_Replicate3.CEL	CHIP_NORMALIZATION	Promoter_Input_Replicate[1-3].CEL	CHIP_FILE_TRANSFER	SPI1_PMA96h_1st_pvalue.sgr	CBX43
SPI1_PMA96h_2nd_Replicate3.CEL	CHIP_NORMALIZATION	Promoter_Input_Replicate[1-3].CEL	CHIP_FILE_TRANSFER	SPI1_PMA96h_2nd_pvalue.sgr	CBX43
SP1_PMA96h_1st_Replicate3.CEL	CHIP_NORMALIZATION	Promoter_Input_Replicate[1-3].CEL	CHIP_FILE_TRANSFER	SP1_PMA96h_1st_pvalue.sgr	CBX43
SP1_PMA96h_2nd_Replicate3.CEL	CHIP_NORMALIZATION	Promoter_Input_Replicate[1-3].CEL	CHIP_FILE_TRANSFER	SP1_PMA96h_2nd_pvalue.sgr	CBX43
Promoter_Input_Replicate1.CEL	CHIP_NORMALIZATION	itself	CHIP_FILE_TRANSFER	SPI1_PMA0h_1st_pvalue.sgr	CBX43
Promoter_Input_Replicate2.CEL	CHIP_NORMALIZATION	itself	CHIP_FILE_TRANSFER	SPI1_PMA0h_1st_pvalue.sgr	CBX43
Promoter_Input_Replicate3.CEL	CHIP_NORMALIZATION	itself	CHIP_FILE_TRANSFER	SPI1_PMA0h_1st_pvalue.sgr	CBX43
Promoter_Input_Replicate1.CEL	CHIP_NORMALIZATION	itself	CHIP_FILE_TRANSFER	SPI1_PMA0h_2nd_pvalue.sgr	CBX43
Promoter_Input_Replicate2.CEL	CHIP_NORMALIZATION	itself	CHIP_FILE_TRANSFER	SPI1_PMA0h_2nd_pvalue.sgr	CBX43
Promoter_Input_Replicate3.CEL	CHIP_NORMALIZATION	itself	CHIP_FILE_TRANSFER	SPI1_PMA0h_2nd_pvalue.sgr	CBX43
Promoter_Input_Replicate1.CEL	CHIP_NORMALIZATION	itself	CHIP_FILE_TRANSFER	SPI1_PMA96h_1st_pvalue.sgr	CBX43
Promoter_Input_Replicate2.CEL	CHIP_NORMALIZATION	itself	CHIP_FILE_TRANSFER	SPI1_PMA96h_1st_pvalue.sgr	CBX43
Promoter_Input_Replicate3.CEL	CHIP_NORMALIZATION	itself	CHIP_FILE_TRANSFER	SPI1_PMA96h_1st_pvalue.sgr	CBX43
Promoter_Input_Replicate1.CEL	CHIP_NORMALIZATION	itself	CHIP_FILE_TRANSFER	SPI1_PMA96h_2nd_pvalue.sgr	CBX43
Promoter_Input_Replicate2.CEL	CHIP_NORMALIZATION	itself	CHIP_FILE_TRANSFER	SPI1_PMA96h_2nd_pvalue.sgr	CBX43
Promoter_Input_Replicate3.CEL	CHIP_NORMALIZATION	itself	CHIP_FILE_TRANSFER	SPI1_PMA96h_2nd_pvalue.sgr	CBX43
Promoter_Input_Replicate1.CEL	CHIP_NORMALIZATION	itself	CHIP_FILE_TRANSFER	SP1_PMA0h_1st_pvalue.sgr	CBX43
Promoter_Input_Replicate2.CEL	CHIP_NORMALIZATION	itself	CHIP_FILE_TRANSFER	SP1_PMA0h_1st_pvalue.sgr	CBX43
Promoter_Input_Replicate3.CEL	CHIP_NORMALIZATION	itself	CHIP_FILE_TRANSFER	SP1_PMA0h_1st_pvalue.sgr	CBX43
Promoter_Input_Replicate1.CEL	CHIP_NORMALIZATION	itself	CHIP_FILE_TRANSFER	SP1_PMA0h_2nd_pvalue.sgr	CBX43
Promoter_Input_Replicate2.CEL	CHIP_NORMALIZATION	itself	CHIP_FILE_TRANSFER	SP1_PMA0h_2nd_pvalue.sgr	CBX43
Promoter_Input_Replicate3.CEL	CHIP_NORMALIZATION	itself	CHIP_FILE_TRANSFER	SP1_PMA0h_2nd_pvalue.sgr	CBX43
Promoter_Input_Replicate1.CEL	CHIP_NORMALIZATION	itself	CHIP_FILE_TRANSFER	SP1_PMA96h_1st_pvalue.sgr	CBX43
Promoter_Input_Replicate2.CEL	CHIP_NORMALIZATION	itself	CHIP_FILE_TRANSFER	SP1_PMA96h_1st_pvalue.sgr	CBX43
Promoter_Input_Replicate3.CEL	CHIP_NORMALIZATION	itself	CHIP_FILE_TRANSFER	SP1_PMA96h_1st_pvalue.sgr	CBX43
Promoter_Input_Replicate1.CEL	CHIP_NORMALIZATION	itself	CHIP_FILE_TRANSFER	SP1_PMA96h_2nd_pvalue.sgr	CBX43
Promoter_Input_Replicate2.CEL	CHIP_NORMALIZATION	itself	CHIP_FILE_TRANSFER	SP1_PMA96h_2nd_pvalue.sgr	CBX43
Promoter_Input_Replicate3.CEL	CHIP_NORMALIZATION	itself	CHIP_FILE_TRANSFER	SP1_PMA96h_2nd_pvalue.sgr	CBX43

[truncated: 12 more sheets: SDRF-Assay-TCchIP-His1, SDRF-Assay-TCchIP-His2, SDRF-Assay-TCchIP-PolII1, SDRF-Assay-TCchip-PolII2, SDRF-Study-KDseries1, SDRF-Assay-KDseries1, SDRF-Study-KDseries2, SDRF-Assay-KDseries2, SDRF-Study-KDseries3, SDRF-Assay-KDseries3, SDRF-Study-KDseries4, SDRF-Assay-KDseries4]
