# Supplementary material for: SDRF2GRAPH – a visualization tool of a spreadsheet-based description of experimental processes
Source: BMC Bioinformatics. 2009 May 7;10:133. doi: 10.1186/1471-2105-10-133 (PMC2689195; doi:10.1186/1471-2105-10-133)
Supplement: Additional file 4 — SDRF2GRAPH source code. The source code of SDRF2GRAPH. [file 1471-2105-10-133-S4.zip]

Archive with 1 entries (1 files):
- sup4.rb
